# Supplementary material for: Mechanistic Insight into the Enzymatic Inhibition of β-Amyrin against Mycobacterial Rv1636: In Silico and In Vitro Approaches
Source: Biology (Basel). 2022 Aug 12;11(8):1214. doi: 10.3390/biology11081214 (PMC9405466; doi:10.3390/biology11081214)
Supplement: Supplementary file 1 [file biology-11-01214-s001.zip]

Archive with 1 entries (1 files):
- biology-1801168-supplementary.pdf
